# Supplementary material for: Clinical characteristics and early prediction of mortality risk in patients with acute organophosphate poisoning-induced shock
Source: Front Med (Lausanne). 2023 Jan 11;9:990934. doi: 10.3389/fmed.2022.990934 (PMC9874994; doi:10.3389/fmed.2022.990934)
Supplement: Supplementary file 1 [file Table_1.XLSX]

## Sheet: 73例
住院号	患者编号	住院号	性别	年龄	入院科室	入院日期	出院日期	住院天数	30天死亡	住院总费用	死亡	毒物名称	剂量	中毒至就诊时间	中毒至我科时间	既往史	诊断	休克发生时间	休克	多巴胺	24h最大去甲量	是否插管	PH	PaO2	PaCO2	BE	Lac	消化道出血	BUN	Cr	ALT	AST	TBIL	TLB	GLB	ALB	DBIL	IBIL	*钙_(Ca)_(血清) |mmol/L-结果	*钾_(K)_(血清) |mmol/L-结果	CO2结合力_(CO2)_(血清) |mmol/L-结果	*氯_(CL)_(血清) |mmol/L-结果	cTNI	BNP	淀粉酶	WBC	NE%	HGB	PLT
14084899	9370616	14084899	1	36	重症医学一科	2014-12-31 13:00:00	2015-01-09 10:30:00	9	30	32214.2	0	氧化乐果	100	0.5	20	无	有机磷中毒		0	0	0	0	7.38	173	44.8	-1	0.39	0	7.51	76	22	24	3.7	53.9	21.9	32	2.22	1.48	1.94	3.74	22	104.6	0.008	150.9	93	15.94	86	133.1	167
16047158	10154746	16047158	2	40	重症医学一科	2016-08-11 22:10:40	2016-08-16 10:00:00	5	30	26774.2	0	敌敌畏	50		6	无	凝血功能障碍 胰腺损害		0	0	0	0	7.431	258	35.4	-0.8	0.4	0	2.2	62	11.8	21.9	18.35	60.29	24.29	36	3.42	14.93	1.99	3.81	19.6	109.4	0	65.5	729	13.08	84.1	115	175
15012083	7898410	15012083	2	42	急诊内科	2015-02-28 15:10:31	2015-03-04 16:00:00	4	30	3918.24	0	甲胺磷	50	1	12	无	有机磷中毒		0	0	0	0	7.455	94	36.3	1.2	0.55	0	2.11	57	6	10	6.7	56	21	34	3.35	3.35	2.05	3.54	25	106	0	18.53		5.93	59.3	113	143
18055814	12389386	18055814	1	54	重症医学一科	2018-08-14 15:00:49	2018-08-25 14:30:00	11	30	39131.2	0	敌敌畏	150	1	24	高血压	胰腺损伤 消化道出血		0	0	0	0	7.248	72.9	34.4	-12.3	0.6	1	6.2	97	15.9	16	9.23	60.3	21	39	1.78	7.43	2.23	4.01	20.7	117.1	0.007	22.88	341	15.5	91.1	143	190
80057215	14941102	80057215	1	58	重症医学一科	2020-09-21 03:20:00	2020-10-01 10:00:00	10	30	74414.9	0	敌敌畏	50	1	18	精神病	有机磷中毒，吸入性肺炎		0	0	0	1	7.362	89.1	29.7	-8.6	0.7	1	9.51	139	18.4	51.9	20.67	40	15	25	9		1.68	4.27	12.6	113.5	0.054	2118	91	2.44	65.9	136	200
14013977	13909398	14013977	2	50	重症医学一科	2014-03-05 21:10:00	2014-03-31 11:00:00	26	30	129955	0	敌敌畏	不详	1	3	无	MODS 休克	6	1	10	0.8	1	7.183	58.2	41.8	-12.7	0.7	0	4.86	48	72	73	10.78	58	27	31	4.95	5.83	1.32	3.2	19	100.8	0.23	185.7	770	7.96	82.8	149	211
n1701235	8629181	n1701235	2	36	重症医学一科(南院)	2017-02-04 20:50:00	2017-02-18 09:01:00	14	30	35809.3	0	乐果	100	0.5	5	无	有机磷中毒		0	0	0	0	7.428	98	30.3	-4	0.8	0	3.1	47	5	14	10.6		37	5.4	5.2		1.95	3.9	20	106	0.04	143.2		10.3	89.9	119	176
18069141	10905664	18069141	1	22	重症医学一科	2018-10-10 22:20:34	2018-10-17 14:41:00	7	30	32589.5	0	辛硫磷	400		12	无	中毒性脑损害 胰腺损害		0	0	0	0	7.328	113	32.8	-7.6	0.9	0	2.6	96	12.1	12.5	11.84	78.9	33	46.2	2.18	9.64	2.28	4.15	14.9	105.2	< 0.006	10.11	90	13.7	82	158	347
16054184	14232784	16054184	2	38	重症医学一科	2016-09-13 13:00:00	2016-09-18 08:23:00	5	30	16182.4	0	乐果	200	0.5	6	无	消化道出血		0	0	0	0	7.423	115	27.6	-5.8	0.9	1	1.99	48	26	16	13.8				5.75	8.05	1.97	3.78	18	109.6	0.006	1176		11.92	78	100	89
80097309	15106463	80097309	2	54	重症医学一科	2021-02-06 15:07:00	2021-02-09 15:00:00	3	30	17931.4	0	乙酰甲胺磷	300	1	6	抑郁症	呼吸衰竭 中毒性脑病 呼吸衰竭		0	0	0	0	7.309	55.2	52.5	-0.8	1	0	4.18	59	21.4	32.3	18.89	67.5	30	38.2	3.63	15.29	2.23	3.48	24.6	106.1	< 0.001	63.34	165	13.7	92	129	106
19064487	10703706	19064487	2	35	急诊内科	2019-08-29 11:20:23	2019-09-12 09:00:00	14	30	6728.43	0	氯氰－马拉硫磷	10	0.5	3	无	有机磷中毒		0	0	0	0	7.44	105	28.4	-5	1	0	3.35	60	6	8	12.2	61	39	22	6	6.2	2.18	3.59	23	102.8	<0.05			12.1	84.5	141	344
19035045	11179972	19035045	1	48	重症医学一科	2019-05-19 19:15:02	2019-05-27 15:15:00	8	30	43052.1	0	敌敌畏	120	13.5	11	高血压	中毒性休克 呼吸衰竭	14	1	0	0.4	1	7.311	57.8	32.1	-8.8	1.2	0	7.08	120	23	27	28	59.1	20	39.4	11.79	16.2	1.96	4.36	16	103.9	0.012	187	249	16.62	92	153	221
16013986	7965724	16013986	2	56	重症医学一科	2016-03-11 17:00:05	2016-03-18 09:44:00	7	30	27993.5	0	草甘磷	200	1	4	无	肝功能损害		0	0	0	0	7.472	174	36.6		1.2	0	5.8	68	474.8	266.1	7.36	62.98	25.28	37.7	2.21	5.15	2.04	3.52	25.7	105.4	0.018	108.7	164	12.25	82.2	142	185
15018461	11217713	15018461	2	44	重症医学一科	2015-03-25 21:00:00	2015-04-06 10:00:00	12	30	41671.9	0	敌敌畏	50		4	无	肝功能损害 胰腺损伤		0	0	0	0	7.436	156	36.8	1	1.3	0	3.4	69	17.4	24.7	20.49	77.3	32.1	45.2	3.18	17.31	2.19	4.13	22.3	103.7	0.016	60.72	128	9.6	86.6	145.2	138
15012915	13856241	15012915	2	78	重症医学二科	2015-03-03 19:00:00	2015-03-12 10:39:11	9	30	58354.7	0	甲胺磷	200	1	24	无	MODS		0	0	0	1	7.406	267	28.8	-6.6	1.5	0	8.04	72	46	59	29.7	58	23	35	20.79	8.91	2.08	3.42	19	104.8	0.223	963.9	247	17.06	84.4	140.4	105
14081037	7998735	14081037	2	32	重症医学一科	2014-12-12 18:36:25	2014-12-18 10:50:00	6	30	33079.8	0	不详	30	1	3	无	中毒性脑病 呼吸衰竭		0	0	0	1	7.42			-5.7	1.5	0	3.95	71	19	51	11	63	22	41	7.02	3.98	1.86	3.02	19	109	0.059	59.05		21.59	89.5	151	283
18044010	13888660	18044010	1	66	重症医学一科	2018-06-30 00:30:36	2018-07-09 10:00:00	9	30	42256.5	0	敌敌畏	200	1	1	焦虑抑郁、胃穿孔术后	呼吸衰竭 心肌损伤 胰腺损伤		0	0	0	1	7.225	49.3	47.5	-8	1.7	0	5.7	93	35	60	22.3	55	23	32	6	16.3	1.95	4	13	112	0.193	82	350	7.51	90.6	139	138
14055707	14035879	14055707	1	41	重症医学二科	2014-08-25 23:30:23	2014-09-03 16:04:31	9	30	59066.4	0	敌敌畏	250	1	1	无	中毒性脑病，呼吸衰竭，休克	2	1	10	0.7	1	7.143	52	58.4	-9	1.71	0	3.76	96	64	68	16.94	63	26	37	10.52	6.42	1.9	3.87	11	107.2	0.168	125.6	106	19.06	90.8	169	216
15066545	14213579	15066545	2	50	重症医学一科	2015-10-31 20:45:56	2015-11-07 09:00:00	7	30	26638.4	0	甲胺磷	300	0.5	4	无	胰腺损伤 凝血功能异常		0	0	0	0	7.576	125	22.4	-1.1	1.8	0	3.4	72	15.7	23.9	16.97	62.9	27.7	35.2	2.1	14.87	2.05	3.73	22.2	110.3	0	43.38	128	8.3	68.6	129	174
n1610299	7778949	n1610299	2	31	重症医学一科(南院)	2016-09-09 16:50:00	2016-09-11 17:10:00	2	30	9418.83	0	敌敌畏	80	1	4	无	有机磷中毒		0	0	0	0	7.358	85	31.3	-8	1.9	0	2.8	66	19	37	33.5	69	40	13.7	19.8		2.24	4.6	18	107				17.1	94.2	103	187
18060265	13199700	18060265	2	42	重症医学一科	2018-09-02 15:00:00	2018-09-07 10:30:00	5	30	29321.8	0	敌敌畏	不详		24	慢性贫血	凝血功能异常		0	0	0	0	7.381	175	32	-5.4	2	0	1	52	11.9	20.2	7.3	63.5	27	36.5	1.54	5.8	1.9	2.98	19	113.5	< 0.001	372	106	6.39	82.7	89	209
16051343	14504643	16051343	2	62	重症医学一科	2016-08-31 02:20:00	2016-09-10 10:22:00	10	30	40290.7	0	乐果	100	0.5	6	无	无		0	0	0	0	7.459	79.2	37.8	2.8	2	0	4.7	55	30	54	16	67.3	21.7	45.6	7.17	8.83	1.38	2.92	16	112.8	0.007	268.1		13.54	90.8	136	210
n1713539	7724047	n1713539	1	27	重症医学一科(南院)	2017-11-16 15:20:00	2017-11-23 14:40:00	7	30	25981.2	0	敌敌畏	200	1	5		有机磷中毒		0	0	0	0	7.416	81	35.6	2	2	0	4	41	17	18	10.7	50	33	5.8	4.9		2.12	4.3	22	115	<0.05	16.33		15.1	93.6	144	216
18003635	10425402	18003635	1	22	急诊内科	2018-01-15 12:00:00	2018-01-30 09:00:00	15	30	8951.52	0	乐果	500	2	5	无	有机磷中毒 I度房室传导阻滞		0	0	0	0	7.434	117	35.7	-0.3	2.1	0	1.83	66	11	19	20.9	69	26	43	8	12.9	2.3	3.77	25	100.4			83	11.19	82.9	150	169
18027661	14526841	18027661	1	74	重症医学一科	2018-04-24 19:20:22	2018-05-18 10:10:00	24	30	117169	0	乐果	250	1	5	支气管哮喘、嗜酸粒细胞肉芽肿性血管炎	中间综合征 中毒性休克 II型呼吸衰竭	2	1	0	0.3	1	7.469	107	30.5		2.1	0	8.3	93	27.2	20.2	12.45	52.1	25	26.8	3.32	9.15	1.75	3.51	19.3	106	0.055	238	184	10.18	73.4	124	224
16001021	9670545	16001021	1	49	重症医学一科	2016-01-05 19:00:00	2016-01-25 09:01:00	20	30	85678.2	0	马拉硫磷	100		1	无	中间综合征 呼吸衰竭 肝功能损害 阵发性心房扑动		0	0	0	1	7.343	54.1	38.4	-4.9	2.2	0	4.46	70	16	26	9	67.6	24.6	43	3.55	5.45	1.93	3.81	15	101.1	0.003	38.45	168	25.88	91.1	152	217
15061810	7576119	15061810	1	53	重症医学一科	2015-10-11 18:40:00	2015-10-16 17:15:00	5	30	20841.3	0	敌敌畏	不详	2	6	无	呼吸衰竭 急性胰腺损伤		0	0	0	1	7.337	99.1	37.1	-5.4	2.3	0	2.3	62	18.5	25.2	19.66	52.75	22.55	30.2	3.16	16.5	2.04	3.97	19.7	108.3	0.006	175.8	51	10.79	83.5	115	35
17049394	8992843	17049394	2	47	重症医学三科	2017-08-03 21:00:00	2017-08-14 11:00:00	11	30	70278.7	0	乐果	不详	1	5	无	昏迷	13	1	0	0.2	1	7.392	69.4	38.8	-0.5	2.4	1	8.5	87	39	42.2	11.85	62	28	34	2.74	9.15	1.88	3.46	17.6	110.2	< 0.001	529.1	277	12.6	93.8	114	204
17067478	9758759	17067478	2	74	重症医学一科	2017-10-21 21:23:00	2017-11-02 17:10:00	12	30	66941.9	0	乐果	300	1	8	高血压	呼吸衰竭 吸入性肺炎 上消化道出血		0	0	0	1	7.232	64.5	21.5	-16.8	2.5	1	3.96	113	15	21	13.1	78.4	34	43.9	6.01	7.1	2.12	4.16	8	103.7	< 0.001	304.1	82	14.21	86.7	146	188
80108476	15129559	80108476	1	59	重症医学一科	2021-03-20 23:27:29	2021-03-30 10:40:00	10	30	27203.7	0	敌敌畏	20	3	5	胃穿孔术后 高血压 糖尿病	呼吸衰竭 上消化道出血		0	0	0	0	7.338	95.5	37.8	-5	2.7	1	6.47	90	16.9	28.9	14.23	58.3	24	34.2	2.74	11.53	1.93	3.35	19.3	108.8	0.006	144.8	106	13	89.3	134	97
15001564	9275521	15001564	2	51	重症医学一科	2015-01-08 02:20:59	2015-01-13 10:30:00	5	30	32740.2	0	不详	喷洒农药的青菜	1	3	甲状腺术后	II型呼吸衰竭 凝血功能异常		0	0	0	1	7.205	111	56.7	-6	2.7	0	4.8	59	13	33	16.3	64.2	22.4	41.8	7.7	8.6	2.1	4.21	17	109.6	0.026	349.1		17.93	89.1	156.7	214
17058789	11756619	17058789	2	44	重症医学一科	2017-09-12 15:00:00	2017-09-20 10:00:00	8	30	86129.3	0	敌敌畏	60	0.5	0.5	无	MODS（呼吸、脑、心、肝、肾、凝血、胰腺）	2	1	0	0.75	1	7.144	101	43.1	-14.1	2.8	0	7.5	136	4140.1	4372.6	83.88	49.6	21	29.2	35.19	48.68	1.81	3.89	19.6	110	5.914	>35000	385	10.79	83.5	115	35
80168423	15616466	80168423	1	71	重症医学一科	2021-10-15 16:40:00	2021-10-26 11:00:00	11	30	52193.9	0	辛硫磷	500	1	6	车祸脑出血治疗后	呼吸衰竭 中毒性脑病 肝功能损害？ 心肌损害 凝血功能异常	19	1	0	0.5	1	7.302	67	47.1	-3.2	2.8	0	5	82	19	34	13.2	56.9	24	33	7.22	6	2	4.28	21	109.7	2.162	1151	171	13.9	80	138	68
17046156	11403029	17046156	1	61	重症医学一科	2017-07-21 00:10:00	2017-07-31 10:00:00	10	30	54822.5	0	氟磷、锌硫磷	180	1	12	无	呼吸衰竭 心肌损害 肝功能损害		0	0	0	0	7.498	96.6	34.5	3.4	2.9	0	4.7	86	18.7	36.6	14.17	59.6	24	35.7	3.04	11.17	2.02	3.4	23	111.8	0.133	153	68	15.5	77.9	120	129
19093963	14749419	19093963	2	53	重症医学一科	2019-12-16 07:10:00	2019-12-27 15:00:00	11	30	59498.9	0	敌敌畏	250	1	5	高血压、糖尿病	呼吸衰竭 心肌损害 肝功能损害 胰腺损害		0	0	0	1	7.387	48.4	34.2	-3.7	3	0	7.4	70	113	101	18.16	69	31	38	3.7	14.5	2.23	3.7	20	104	0.12	96.7	537	23.7	88	142	213
18001539	8344394	18001539	1	54	重症医学一科	2018-01-05 21:10:00	2018-01-16 09:45:00	11	30	45212.4	0	敌敌畏	150	0.5	1	抑郁症	休克？ 肝功能损害		0	0	0	1	7.38	79.3	40	-6.3	3.3	0	8.72	124	60	125	14.4	60.6	24	37.1	6.91	7.5	2.17	3.79	22	108.5	0.022	47.39	20	16.1	89.2	151	172
15028713	9997528	15028713	2	31	急诊内科	2015-05-09 14:55:00	2015-06-05 09:00:00	27	30	33549.5	0	甲胺磷	400	0.5	6	高血压	有机磷中毒		0	0	0	0	7.308	32.2	90	-9.4	3.4	0	1.5	36	34	12	4	57	25	32	2.35	1.65	1.92	2.81	22	106.7	0.011	612.9		10.37	86.6	114.4	123
18027957	8786675	18027957	2	44	重症医学一科	2018-04-25 22:30:33	2018-05-01 11:00:00	6	30	23740.3	0	乐果	500	2	5	高血压、冠心病、抑郁症	中毒性脑病 阵发性房扑		0	0	0	1	7.328	105	34.8	-6.5	3.4	0	1.63	57	14	25	4.9	56.7	26	31.4	3.06	1.8	1.68	3.87	14	114	< 0.006	191.3	147	14.17	89.3	146	257
19087446	12132640	19087446	1	45	重症医学一科	2019-11-22 01:00:24	2019-11-26 15:00:00	4	30	29160.2	0	敌敌畏	不详		4	糖尿病	代谢性酸中毒		0	0	0	0	7.28	145	45	-5.6	4.1	0	2.57	65	23	15	7.3	66.3	24	42.4	3.6	3.7	2.1	3.57	18	107.6	< 0.006	66	36	10.75	78.8	167	189
16036276	8832758	16036276	1	78	重症医学一科	2016-06-23 16:45:48	2016-07-08 09:44:00	15	30	61593.2	0	甲胺磷	300	1	20	COPD	II型呼吸衰竭 中毒性心肌炎 肝功能损害		0	0	0	1	7.09	46.8	55.3	-12	4.2	0	3.8	48	18	26	15.4	47	23	24	3.6	11.8	1.87	3.9	14	107	0.195	766.1	97	13.62	92	138	199
n1608718	7399729	n1608718	2	62	重症医学一科(南院)	2016-08-04 14:30:41	2016-08-08 10:00:15	4	30	9989.74	0	甲胺磷	不详	1	5	无	有机磷中毒		0	0	0	1	7.258	127	21.5	-14	4.6	0	4.6	57	7	20	14.3			5.5	8.8		1.99	4.1	12	105	0.053	337.8		16.7	74.9	139	90
14006546	10842589	14006546	2	66	重症医学一科	2014-02-06 21:50:01	2014-02-13 10:20:00	7	30	22656.1	0	辛硫磷	280	1	8	高血压	有机磷中毒 心肌损害		0	0	0	0	7.27			-14.6	4.7	0	5.61	83	24	36	10.67	63	22	41	5.53	5.14	1.75	2.7	12	102.1	0.024	165.9		23.76	88	146.7	179
14052065	14067428	14052065	1	42	重症医学四科	2014-08-10 02:15:01	2014-08-26 15:00:00	16	30	73471.1	0	乐果	100	0.5	4	吸毒史	休克，呼吸衰竭	0.5	1	0	0.8	1	7.305			-10.8	5.34	0	7	114	24.7	46.1	17.68	62	28	34	4.88	12.8	2.06	3.96	13.8	111.5	0.18	261	308	20.58	93	146	106
80065638	14975549	80065638	2	43	重症医学一科	2020-10-21 01:12:00	2020-10-25 10:30:22	4	30	29927.5	0	甲胺磷	300	1	6	精神分裂症	呼吸衰竭	0.5	1	0	0.2	1	7.1	90.8	38.6	-16.9	6.2	0	2.67	63	15	31	5.7	71.4	29	42	2.9	2.8	1.8	4.4	12	106.9	0.312	156.9	172	19.7	92.3	104	211
17079559	13654127	17079559	1	24	重症医学一科	2017-12-08 21:30:46	2018-01-09 08:41:00	32	30	314654	0	敌敌畏	300	1	4	无	呼吸衰竭 中毒性休克 中毒性脑病 缺血缺氧性脑病？ 多脏器功能不全（心、肝、肾、凝血） 消化道出血	0.5	1	20	2.4	1	6.927	23.6	HI		6.8	1	6.39	103	22	51	34.2	47.7	14	33.9	14.27	19.9	1.46	3.91	15.8	113.9	0.024	8.92	1144	25	91.5	170	262
n1504669	8525962	n1504669	2	48	重症医学一科(南院)	2015-09-20 22:31:00	2015-10-02 10:00:00	12	30	47731	0	毒死蜱	180	1	7	抑郁症	有机磷中毒		0	0	0	1	7.36	92	41.8	-1	7	0	6.4	77	22	19	8.7	73	46	3.6	5.1		2.39	4	24	96			67	13.1	79.1	169	260
n1606419	10882661	n1606419	2	80	重症医学一科(南院)	2016-06-10 12:30:58	2016-06-14 14:52:55	4	30	15681.4	0	乐果	150	1	4	无	有机磷中毒，代谢性酸中毒	11	1	0	0.05	0	7.243	90	25.3	-16	7.1	0	6.2	68	14	27	16.6		34	5.2	11.4		2.35	3.6	13	104	< 0.006			8.7	90.6	118	330
80006375	14741622	80006375	2	66	重症医学一科	2020-03-18 22:10:00	2020-03-23 15:00:00	5	30	20683	0	敌敌畏	150	1	4	高血压、冠脉支架术后	有机磷中毒 消化道出血		0	0	0	0	7.356	94.1	33.9	-6.6	7.2	1	7	68	23	22	23.37	62	24	38	5.2	18.2	2.08	3.7	23	104	0.02	258	40	19.9	91.1	152	315
n1602556	10244826	n1602556	2	61	重症医学一科(南院)	2016-03-08 15:10:00	2016-03-15 09:00:00	7	30	34438.8	0	甲拌磷	不详	1.5	5	无	心肌损害		0	0	0	0	7.386	126	32.2	-4.7	7.2	0	4.5	64	17	41	15.2			5.1	10.1		2.16	3.4	22	101	1.16			25.1	93.6	140	248
15053857	9927057	15053857	1	20	重症医学一科	2015-09-01 11:30:00	2015-09-02 18:45:00	1	30	5517.44	0	甲拌磷	12片		12	无	心肌损害 胰腺损害		0	0	0	0	7.337	87.6	41.5	-3.6	7.5	0	3.6	68	22	27	11.2	58	21	37	1.8	9.4	2.2	4.1	27	106	0.054	21.8	131	18.6	85.3	163	222
18072210	14519557	18072210	2	51	重症医学一科	2018-10-22 22:30:00	2018-11-01 08:40:00	10	30	43547.6	0	敌敌畏	100	1	1	无	消化道出血		0	0	0	1	7.134	56.1	61.4	-9.2	7.6	1	3	64	21.3	54.7	19.37	59.8	25	34.8	4.89	14.47	2.05	3.28	18.9	113.5	1.421	302	169	9.69	87.2	129	211
17047191	7475130	17047191	1	50	重症医学三科	2017-07-25 13:35:33	2017-08-04 15:04:04	10	30	67292.5	0	敌敌畏	不详	1	15	酒精性肝病	中毒性脑病，消化道出血	15	1	0	0.2	1	7.2	104	35.8	-13.3	7.7	1	8.4	72	46.7	221.5	22.82	37	19	18	8.88	13.92	1.9	3.78	26.6	117.9	0.248	107.3	885	3.56	82.5	60	22
80018084	14853136	80018084	1	55	急诊内科	2020-05-02 11:10:00	2020-05-04 09:30:00	2	30	4536.34	0	敌敌畏	100	1	8	无	休克 消化道出血	4	1	0	0.5	0	7.135	67.4	31.9	-12	11	1	3.7	78	23	30	19.6	54	24	30	8.2	11.4	1.94	3.5	23	105	0.03	428.2	42	9.5	78.1	106	131
n1809678	11843032	n1809678	2	74	重症医学一科(南院)	2018-08-05 16:00:00	2018-08-11 10:00:00	6	30	29027.4	0	乐果	200	1	4	无	有机磷中毒，吸入性肺炎		0	0	0	0						0	5.2	49	10	20	6.1	70	38	3.3	2.8		1.71	3.5	17	106	0.016	86.73		12	90.1	108	124
80035699	14758709	80035699	2	60	重症医学一科	2020-07-07 01:30:31	2020-07-21 12:00:03	14	30	134801	0	敌敌畏	100	1	4	结肠癌术后	呼吸衰竭 休克 重症胰腺炎 肝功能损害 急性肾损伤 凝血功能异常 硬膜下少量出血		0	0	0.4	1	7.363	262	33	-6.6		1	11.5	135	47	54	15.49	59	23	36	3.1	12.4	2.07	3.9	17	114	0.02	65.6	660	10.8	88.5	140	141
14052356	12145180	14052356	1	57	急诊内科	2014-08-11 15:05:42	2014-08-26 09:00:00	15	30	17324.8	0	甲胺磷	150	1	6	无	有机磷中毒		0	0	0	0						0	4.28	71	12	19	6.1	58	22	36	3.36	2.74	2.11	3.17	19	107.3	< 0.006		79	10.19	71.1	106	118
16011654	12738335	16011654	2	36	重症医学一科	2016-03-01 23:00:00	2016-03-12 08:10:00	11	30	28734.8	0	敌敌畏	100	0.5	5	无	胰腺损伤 消化道出血		0	0	0	0						1	2.74	49	13	43	9.7	66	20	46	4.16	5.54	1.99	3.52	20	93.8	0.019	76.14	223	18.37	89.8	143	225
n1613813	12132149	n1613813	2	82	重症医学一科(南院)	2016-11-30 08:50:00	2016-12-07 09:00:00	7	30	21398	0	甲氯磷	5	1	3	无	有机磷中毒		0	0	0	0						1	9.5	137	16	30	16.2	62	35	9	7.2		1.78	4.9	10	100	0.031	119.8		20.6	89.4	156	178
14039058	9936294	14039058	2	62	重症医学一科	2014-06-17 17:20:00	2014-06-24 10:20:22	7	30	12727.4	0	敌敌畏	30	2	4	高血压	有机磷中毒		0	0	0	0						0	6.4	75	15	39	15.63				6.82	8.81	2.21	3.53	21	101.5	0.161	6602	52	13.31	74.5	121	257
19081265	12385431	19081265	1	29	重症医学二科	2019-10-31 15:05:00	2019-11-06 10:00:00	6	30	51921.3	0	敌敌畏	80	2	14	无	休克 中毒性脑病 呼吸衰竭	14	1	0	0.3	1	7.334	265	32.7			0	2.84	63	30	96	9.3	62	30	32	4.6	4.7	1.94	3.89	19	112.1	0.535	667.9		13.49	69.2	130	190
15031435	12169507	15031435	2	51	重症医学一科	2015-05-21 12:40:22	2015-06-02 09:45:00	12	30	52663.3	0	乐果、三唑磷	不详	1	24	抑郁症	有机磷中毒		0	0	0	0						0	1.21	53	8	15	11	57.7	21.8	35.9	5.09	5.91	2.06	3.55	25	104.4	0	18.05	51	7.02	75.1	130.7	105
15001567	12591523	15001567	1	57	急诊内科	2015-01-08 04:15:00	2015-01-20 10:45:00	12	30	16202.9	0	某种有机磷	不详	1	1	无	有机磷中毒		0	0	0	0						0	5.33	57	20	23	6.6	73	24	49	3.09	3.51	2.24	3.78	21	99.4	0.012	13.59		16.8	94	148	224
15001749	8496034	15001749	2	27	急诊内科	2015-01-08 15:45:21	2015-01-16 16:00:00	8	30	7330.55	0	某种有机磷	不详	1	1	无	有机磷中毒		0	0	0	0						0	2.24	58	12	16	5.5	66	22	44	2.22	3.28	2.25	3.55	20	105.4	0.006	55.11		9.21	79.8	130	239
14059917	12182785	14059917	1	44	急诊内科	2014-09-14 18:00:00	2014-10-04 09:00:00	20	30	18314.4	0	敌敌畏	50	1	4	无	中毒性脑病		0	0	0	0						0	2.6	85	18	26.6	10.59	53	21	32	2.27	8.32	1.98	3.32	19.8	112.2			52	6.21	52.2	122	66
15066615	10820836	15066615	2	54	重症医学一科	2015-11-02 00:25:00	2015-11-02 12:21:00	1	1	10429.8	1	敌敌畏	300	1	7	无	MODS（循环、呼吸、肾、凝血、胰腺） 消化道出血	0.5	1	30	3	1	7.094	460	25.5	-20.4	1	0	5.4	96	42	76	12.59	60	32	28			1.31	2.91	7	107	0.013	104.1	843	26.38	93.7	165	183
14031104	8304696	14031104	2	42	重症医学一科	2014-05-15 14:00:00	2014-06-07 09:20:38	23	23	116481	1	敌敌畏	500	3	8	甲亢、贫血	MODS	0.5	1	10	1	1	7.25	420	25.4	-8.2	3.3	1	8.09	140	25	68	8.02	46	19	28	4.87	3.15	1.69	3.87	13	118.6	0.833	1191	238	3.94	93.7	88	112
19035501	11725876	19035501	1	46岁	重症医学一科	2019-05-20 21:00:52	2019-05-21 10:00:00	1	1	6723.13	1	敌敌畏	150	1	12	CKD5期，维持性血液透析	急性心肌梗死 心肺复苏术后 消化道出血 CKD5期	0.5	1	否		1	7.249	97.8	39.1	-10.2	3.5	1	17.37	393	18	36	2.4	64.4	26	38.3	1.63	0.8	2.04	4.02	17	106.9	0.184	1062	401	13.68	92.2	105	259
15039389	8569102	15039389	1	55	重症医学一科	2015-06-28 21:20:30	2015-06-29 15:30:00	1	1	17419.1	1	敌敌畏	300	1	4	无	MODS（循环、呼吸、心、肝、肾、凝血、胰腺）	0.5	1	40	2.5	1	7.27	48	26.1	-15	4.2	0	10.9	275	110	197.3	3	10.57	6.37	4.2	0.87	2.13	1.37	4.2	6.3	120.4	0.543	192	3602	17.6	85.44	175.1	151.7
19069438	12886603	19069438	1	62岁	重症医学一科	2019-09-17 17:10:00	2019-09-18 11:00:00	1	1	11616.9	1	敌敌畏	150	2	5	无	休克，呼吸衰竭	3	1	6	1	1	7.173	78.4	39.1	-14.3	5.1	0	5.9	89	22	60	11.9	58	25	33	4.44		1.77	3.99	15	115	0.176		290	5.02	88.4	161	145
14032505	9612642	14032505	1	37	重症医学一科	2014-05-21 10:20:33	2014-05-22 04:55:23	1	1	21380.1	1	敌敌畏	200	1	1	无	MODS	4	1	40	2	1	6.861	48	122.5	-12	6.42	0	6.3	131	57	20	17.73						1.04	3.31	18	116	0.035	37.33		28.34	82.9	172.5	147
19073333	8549476	19073333	2	60	重症医学一科	2019-10-06 21:50:00	2019-10-07 09:10:00	1	1	17380.7	1	敌敌畏	300	1	4	无	MODS（循环、呼吸、心、肝、肾、凝血） 心肺复苏后 消化道出血	0.5	1	30	2	1	6.866	91	48.3	-24.5	10.2	1	6.28	111	112.2	552.4	6.25	35.3	16	19.4	1.61	4.65	1.7	3.22	26.9	114.1	0.187	398	726	3.8	77.9	109	137
n1913324	9054224	n1913324	2	37岁	重症医学一科(南院)	2019-09-23 09:50:00	2019-09-26 18:20:00	3	3	69789.4	1	乐果	不详	不详	10	甲亢	MODS，心脏骤停	0.5	1	0	2	1	6.872	53	54.2	-23	13.4	0	3	82	216	266	5.2	55	34	2.7	2.5		2.06	3.9	19	100	14.048			25.3	85.2	163	231
15009437	13976234	15009437	2	71	重症医学一科	2015-02-11 18:50:29	2015-02-24 10:44:00	13	13	80691.9	1	乐果	250	1	1	高血压、糖尿病、风湿性关节炎	呼吸衰竭 中毒性脑病 急性肾损伤 消化道出血		0	0	0	1	7.007	232	27.9	-24	13.95	1	5.3	97	15.8	34.6	6.44	50.6	19.8	30.8	1.08	5.36	1.95	3.83	7.9	108.5	0.038	194	309	24.22	80.7	112.7	235
[truncated: 6 more columns]
